# Supplementary material for: Computed Tomography Structured Reporting in the Staging of Lymphoma: A Delphi Consensus Proposal
Source: J Clin Med. 2021 Sep 4;10(17):4007. doi: 10.3390/jcm10174007 (PMC8432477; doi:10.3390/jcm10174007)
Supplement: Supplementary file 1 [file jcm-10-04007-s001.zip]

Archive with 1 entries (1 files):
- jcm-1349285-supplementary.pdf
